# Supplementary material for: A Plant Biostimulant from Ascophyllum nodosum Potentiates Plant Growth Promotion and Stress Protection Activity of Pseudomonas protegens CHA0
Source: Plants (Basel). 2023 Mar 7;12(6):1208. doi: 10.3390/plants12061208 (PMC10053968; doi:10.3390/plants12061208)
Supplement: Supplementary file 1 [file plants-12-01208-s001.zip]

Archive with 1 entries (1 files):
- plants-2165975-supplementary.pdf
